# Supplementary material for: Mitogenomics of the Speartooth Shark challenges ten years of control region sequencing
Source: BMC Evol Biol. 2014 Nov 19;14:232. doi: 10.1186/s12862-014-0232-x (PMC4245800; doi:10.1186/s12862-014-0232-x)
Supplement: Additional file 1: Table S1. — Variable site positions in G. glyphis mitogenome alignment. [file 12862_2014_232_MOESM1_ESM.xlsx]

## Sheet: S1
	Region	12S				ND1		tRNA-Leu	ND2			ND4L-ND4		ND5					CYTB	CR
	Position	88	154	651	810	2963	3291	3837	4040	4342	4741	10343	11613	11986	12847	13276	13341	13512	15352	16552
	Haplotypes
	Hap01	G	T	G	C	T	T	C	C	T	T	T	T	T	T	G	C	C	T	C
	Hap02	-	-	-	-	-	-	-	-	-	C	-	C	-	-	-	-	T	-	-
	Hap03	-	-	-	-	-	-	-	-	-	C	-	-	-	-	-	-	T	-	T
	Hap04	-	-	-	-	-	-	-	-	-	C	-	-	-	-	-	-	T	-	-
	Hap05	-	-	A	T	-	C	-	T	C	-	C	-	C	-	-	-	-	C	-
	Hap06	-	-	A	T	-	C	-	T	C	-	C	-	C	-	-	T	-	C	-
	Hap07	A	-	A	T	C	C	-	-	C	-	C	-	-	-	A	-	-	-	-
	Hap08	-	-	A	T	-	C	-	-	C	-	C	-	-	-	A	-	-	-	-
	Hap09	-	C	A	T	-	C	-	-	C	-	C	-	-	-	-	-	-	-	-
	Hap10	-	-	A	T	-	C	-	-	C	-	C	-	-	-	-	-	-	-	-
	Hap11	-	-	A	T	-	C	T	-	C	-	C	-	-	C	A	-	-	-	-
	Hap12	-	-	A	T	-	C	T	-	C	-	C	-	-	-	A	-	-	-	-
