# Supplementary material for: Mitogenomics of the Speartooth Shark challenges ten years of control region sequencing
Source: BMC Evol Biol. 2014 Nov 19;14:232. doi: 10.1186/s12862-014-0232-x (PMC4245800; doi:10.1186/s12862-014-0232-x)
Supplement: Additional file 2: Table S2. — Genetic diversity indices per river and per mitogenomic region. [file 12862_2014_232_MOESM2_ESM.xlsx]

## Sheet: S2
		GENOME	ALL PROT	12S	16S	CYTB	CR	COX1	COX2	COX3	ND1	ND2	ND3	ND4L	ND4	ND5	ND6	ATP6	ATP8
	Length (bp)	16701	11407	952	1668	1145	1066	1557	691	786	975	1045	349	297	1381	1830	522	684	168
	All samples
	Pi	0.00019	0.00019	0.00101	0	9e-05	2e-05	0	0	0	0.00038	0.00051	0	0.00111	0.00025	0.00042	0	0	0
	Variable sites - S	19	13	4	0	1	1	0	0	0	2	3	0	1	2	5	0	0	0
	Singleton sites	3	2	0	0	0	1	0	0	0	0	0	0	1	1	1	0	0	0
	Haplotypes	12	9	4	1	2	2	1	1	1	3	4	1	2	3	6	1	1	1
	Hd	0.76	0.719	0.552	0	0.103	0.022	0	0	0	0.362	0.426	0	0.329	0.333	0.621	0	0	0
	Tajima's D	-0.42548	-0.26582	0.44787	-	-0.55275	-1.03594	-	-	-	-0.08202	-0.1651	-	0.78853	-0.16573	-0.45083	-	-	-
	Significance	P>0.10	P>0.10	P>0.10	-	P>0.10	P>0.10	-	-	-	P>0.10	P>0.10	-	P>0.10	P>0.10	P>0.10	-	-	-
	Fu's Fs	-0.229	0.63965	1.275	-	-0.391	-2.158	-	-	-	0.083	-0.278	-	1.376	-0.034	-1.223	-	-	-
	Significance	P>0.10	P>0.10	P>0.10	-	P>0.10	P>0.10	-	-	-	P>0.10	P>0.10	-	P>0.10	P>0.10	P>0.10	-	-	-
	Adelaide
	Pi	9e-05	9e-05	0.00027	0	8e-05	0	0	0	0	0.00018	0.00017	0	0.00029	6e-05	0.00028	0	0	0
	Variable sites - S	14	10	3	0	1	0	0	0	0	2	2	0	1	1	4	0	0	0
	Singleton sites	11	8	3	0	1	0	0	0	0	2	2	0	1	1	2	0	0	0
	Haplotypes	6	4	3	1	2	1	1	1	1	3	3	1	2	2	4	1	1	1
	Hd	0.458	0.391	0.17	0	0.087	0	0	0	0	0.17	0.17	0	0.087	0.087	0.32	0	0	0
	Tajima's D	-2.11498	-2.0976	-1.73126	-	-1.16097	-	-	-	-	-1.51496	-1.51496	-	-1.16097	-1.16097	-1.47698	-	-	-
	Significance	0.001	0.009	0.015	-	P>0.10	-	-	-	-	0.038	0.032	-	P>0.10	P>0.10	0.064	-	-	-
	Fu's Fs	-0.79791	-0.03325	-1.30453	-	-0.99304	-	-	-	-	-2.02722	-2.02722	-	-0.99304	-0.99304	-1.40961	-	-	-
	Significance	P>0.10	P>0.10	0.037	-	0.067	-	-	-	-	0.008	0.008	-	0.059	0.074	0.048	-	-	-
	Alligator
	Pi	0.00024	0.00026	0.0011	0	0.00014	4e-05	0	0	0	0.00054	0.0008	0	0.00163	0.00038	0.00047	0	0	0
	Variable sites - S	16	11	4	0	1	1	0	0	0	2	3	0	1	2	3	0	0	0
	Singleton sites	5	2	2	0	0	1	0	0	0	1	0	0	0	1	0	0	0	0
	Haplotypes	8	7	4	1	2	2	1	1	1	3	4	1	2	3	4	1	1	1
	Hd	0.685	0.683	0.534	0	0.159	0.043	0	0	0	0.509	0.636	0	0.483	0.499	0.646	0	0	0
	Tajima's D	0.32904	0.49618	0.36883	-	-0.40593	-1.10894	-	-	-	0.29047	0.48457	-	1.54688	0.29047	0.57021	-	-	-
	Significance	P>0.10	P>0.10	P>0.10	-	P>0.10	P>0.10	-	-	-	P>0.10	P>0.10	-	P>0.10	P>0.10	P>0.10	-	-	-
	Fu's Fs	2.18415	1.61815	0.95751	-	-0.01907	-1.5846	-	-	-	0.44426	0.3536	-	1.82886	0.44426	0.43661	-	-	-
	Significance	P>0.10	P>0.10	P>0.10	-	P>0.10	0.048	-	-	-	P>0.10	P>0.10	-	P>0.10	P>0.10	P>0.10	-	-	-
	Wenlock
	Pi	3e-05	0	0.00054	0	0	0	0	0	0	0	0	0	0	0	0	0	0	0
	Variable sites - S	1	0	1	0	0	0	0	0	0	0	0	0	0	0	0	0	0	0
	Singleton sites	0	0	0	0	0	0	0	0	0	0	0	0	0	0	0	0	0	0
	Haplotypes	2	1	2	1	1	1	1	1	1	1	1	1	1	1	1	1	1	1
	Hd	0.514	0	0.514	0	0	0	0	0	0	0	0	0	0	0	0	0	0	0
	Tajima's D	1.53267	-	1.53267	-	-	-	-	-	-	-	-	-	-	-	-	-	-	-
	Significance	P>0.10	-	P>0.10	-	-	-	-	-	-	-	-	-	-	-	-	-	-	-
	Fu's Fs	1.52985	-	1.52985	-	-	-	-	-	-	-	-	-	-	-	-	-	-	-
	Significance	P>0.10	-	P>0.10	-	-	-	-	-	-	-	-	-	-	-	-	-	-	-
