# Supplementary material for: Mitogenomics of the Speartooth Shark challenges ten years of control region sequencing
Source: BMC Evol Biol. 2014 Nov 19;14:232. doi: 10.1186/s12862-014-0232-x (PMC4245800; doi:10.1186/s12862-014-0232-x)
Supplement: Additional file 3: Table S3. — Pairwise Φst values derived from each mitogenomic region exhibiting some degree of genetic variation. [file 12862_2014_232_MOESM3_ESM.xlsx]

## Sheet: S3
	Pairwise Fst Kimura 2P - Arlequin 10,000 permutations - All Proteins
	All proteins	Adelaide	Alligator	Wenlock
	Adelaide	-	0.00376	< 0.00001
	Alligator	0.15493	-	< 0.00001
	Wenlock	0.63812	0.25737	-
	12S	Adelaide	Alligator	Wenlock
	Adelaide	-	0.00267	0.0001
	Alligator	0.20551	-	< 0.00001
	Wenlock	0.44318	0.3902	-
	CytB	Adelaide	Alligator	Wenlock
	Adelaide	-	0.65894	0.9999
	Alligator	-0.02001	-	0.29284
	Wenlock	0	0.03374	-
	CR	Adelaide	Alligator	Wenlock
	Adelaide	-	0.9999	0.9999
	Alligator	-0.01693	-	0.9999
	Wenlock	0	-0.01693	-
	ND1	Adelaide	Alligator	Wenlock
	Adelaide	-	0.00238	0.9999
	Alligator	0.19922	-	0.00069
	Wenlock	0	0.27617	-
	ND2	Adelaide	Alligator	Wenlock
	Adelaide	-	0.00307	0.9999
	Alligator	0.14815	-	0.00099
	Wenlock	0	0.20616	-
	ND4	Adelaide	Alligator	Wenlock
	Adelaide	-	0.00356	0.9999
	Alligator	0.21216	-	0.00099
	Wenlock	0	0.27617	-
	ND4L	Adelaide	Alligator	Wenlock
	Adelaide	-	0.00307	0.9999
	Alligator	0.2263	-	0.00089
	Wenlock	0	0.2941	-
	ND5	Adelaide	Alligator	Wenlock
	Adelaide	-	0.00158	< 0.00001
	Alligator	0.17637	-	< 0.00001
	Wenlock	0.76727	0.3082	-
